# Supplementary material for: The Relevance of the Expected Value of the Proportion of Arabian Genes in Genetic Evaluations for Eventing Competitions
Source: Animals (Basel). 2023 Jun 13;13(12):1973. doi: 10.3390/ani13121973 (PMC10295017; doi:10.3390/ani13121973)
Supplement: Supplementary file 1 [file animals-13-01973-s001.zip]

Archive with 1 entries (1 files):
- animals-2352786-supplementary.pdf
